# Supplementary material for: A CNS-Directed, AAV9 Gene Therapy Restores Expression and Biochemical Function of Guanidinoacetate Methyltransferase in Models of GAMT Deficiency
Source: Int J Mol Sci. 2026 Jan 20;27(2):1035. doi: 10.3390/ijms27021035 (PMC12842229; doi:10.3390/ijms27021035)
Supplement: Supplementary file 1 [file ijms-27-01035-s001.zip]

Archive with 1 entries (1 files):
- ijms-4088053-supplementary.pdf
